# Supplementary material for: Identification of a C2H2 Transcription Factor (PsCZF3) Associated with RxLR Effectors and Carbohydrate-Active Enzymes in Phytophthora sojae Based on WGCNA
Source: J Fungi (Basel). 2022 Sep 22;8(10):998. doi: 10.3390/jof8100998 (PMC9605361; doi:10.3390/jof8100998)
Supplement: Supplementary file 1 [file jof-08-00998-s001.zip › Supplementary Table S4.xls]

## Sheet: Sheet1
Table S4 PsCZF3 ortholog genes in the oomycetes
Accession number	Scientific Name	Protein
XP_009516505.1	Phytophthora sojae	MDHLKTDASAAPAPVAPTPAPTQERERPFQCPVPSCNGRFQRKFTLREHMKTHTGEKPYQCAIRSCAKRFSTSGNLARHRRLHLLKKLECPVEGCTRIFTKSEKLARHLQNHLGSVAHICVVEGCGKTFSTAGNLTRHLRTQHPPGAVAAARAAAPPQLRAPIARPSPLSVAEYAPWSMSTVASSNISSSSASTTSATEQHVSVPQAANVSDHEILDVLQCLFVDENPSASAAPADQSQDQYRIQNDQPVLLYL
XP_002901600.1	Phytophthora infestans	MDHIKTTVPAPTAAPVAAPAPTQERERPFQCPVPSCNGRFQRKFTLREHMKTHTGEKPYQCAIRSCAKRFSTSGNLARHRRLHLLKKLECPVEGCTRIFTKSEKLARHLQNHLGSVAHICVVEGCGKTFSTAGNLTRHLRTQHPPGAVAAARAAAPPQLRAPLARPSPLSVAEYAPWSMSTISTNVATTVSAAEQNISVPQAANVSDHEILDVLQCLFVDENPGASAVPMDYSQDQYRLQSDQPVLLYL
KAG1698236.1	Phytophthora capsici	MDHIKTAPTPVPTVTPAAAPVTSQERERPFQCPVPSCSGRFQRKFTLREHMKTHTGEKPYQCAIRSCAKRFSTSGNLARHRRLHLLKKLECPVEGCTRIFTKSEKLARHLQNHLGSVAHICVVEGCGKTFSTAGNLTRHLRTQHPPGAVAAARAAAPPQLRAPIARPSPLSVAEYAPWSMHAATSPAEQNVSVPQAANVSDHEILDVLQCLFVDENPAVSAPMDQSQDQYRLQSDQPVLLYL
ETK84503.1	Phytophthora parasitica	MDHIKTTVAAPTATAAPAAAPAPTQERERPFQCPVPSCNGRFQRKFTLREHMKTHTGEKPYQCAIRSCAKRFSTSGNLARHRRLHLLKKLECPVEGCTRIFTKSEKLARHLQNHLGSVAHICVVEGCGKTFSTAGNLTRHLRTQHPPGAVAAARAAAPHQLRAPLARPSPLSVAEYAPWSMSTVSTATTTVSPAEQSISVPQAANVSDHEILDVLQCLFVDENPGASVAPVDQSQDQYRLQSDQPVLLYL
KAG2782110.1	Phytophthora cactorum	MDHIETTVAAPTAAPAAAPATTQERERPFQCPVPSCNGRFQRKFTLREHMKTHTGEKPYQCAIRSCAKRFSTSGNLARHRRLHLLKKLECPVEGCTRIFTKSEKLARHLQNHLGSVAHICVVEGCGKTFSTAGNLTRHLRTQHPPGAVAAARAAAPPQLRAPLARPSPLSVAEYAPWSMSTVSSTTTTTVSAVEQNISVPQAANVSDHEILDVLQCLFVDEHPGASAAPIDQSQDQYRLQSDQPVLLYL
KAG3112325.1	Phytophthora idaei	MDHIETTVAAPTAPPAAAPATTQERERPFQCPVPSCNGRFQRKFTLREHMKTHTGEKPYQCAIRSCAKRFSTSGNLARHRRLHLLKKLECPVEGCTRIFTKSEKLARHLQNHLGSVAHICVVEGCGKTFSTAGNLTRHLRTQHPPGAVAAARAAAPPQLRAPLARPSPLSVAEYAPWSMSTVSSTTTTVSAVEQNISVPQAVNVSDHEILDVLQCLFVDEHPGASAAPIDQSQDQYRLQSDQPVLLYL
KAE8914064.1	Phytophthora fragariae	MDHITTDAAAAPAAAPAVSPATAQERERPFQCPVPSCNGRFQRKFTLREHMKTHTGEKPYQCAIRSCAKRFSTSGNLARHRRLHLLKKLECPVEGCTRIFTKSEKLARHLQNHLGSVAHICVVEGCGKTFSTAGNLTRHLRTQHPPGAVAAARAAAPPQLRAPIARPSPLSVAEYAPWTMSTVNNSTTTTSSVEHSINVPQAANVSDHEILDVLQCLFVDEHPHASAAPVDQSQDQYRIQNDQPVLLYL
XP_024581934.1	Plasmopara halstedii	MDHTESPVSSPKFMASSPSAPTQERERPFQCPVPSCNGRFQRKFTLREHMKTHTGEKPYQCAIRSCAKRFSTSGNLARHRRLHLLKKLECPVEGCTRIFTKSEKLARHLQNHLGSVAHICVVEGCGKTFSTAGNLTRHLRTQHPPGAVAAARAAVPPVLRAPPARPSPLSVTDYVPWALTTAHNAATSSSSEQNISVPQAANVSDREILDVLQCLFVDENPGISAALMDQTHEHYRLQSDQPVLLYL
KAE8965735.1	Phytophthora rubi	MDHITTDAAAAPAAAPAVSPATAQERERPFQCPVPSCNGRFQRKFTLREHMKTHTGEKPYQCAIRSCAKRFSTSGNLARHRRLHLLKKLECPVEGCTRIFTKSEKLARHLQNHLGSVAHICVVEGCGKTFSTAGNLTRHLRTQHPPGAVAAARAAAPPLLRAPIARPSPLSVAEYAPWTMSTVNNSTTTTSSVEHSISVPQAANVSDHEILDVLQCLFVDEHPHASAAPVDQSQDQYRIQNDQPVLLYL
RLN97553.1	Nothophytophthora sp. Chile5	MDQIKSTSALTQQGERERPFQCPVPTCNGRFQRKFTLREHMKTHTGEKPYQCAIRSCGKRFSTSGNLARHRRLHLLKKLECPVEGCTRIFTKSEKLARHLQNHLGSVAHICVVEGCGKTFSTAGNLTRHLRTQHPPGAVEAARAAAPPQMRASSTRPSPLSVAEYAPWSMHGSTEHAMGLPEGSNVSDHEILDVLQCLFVDEAPDHSHSQYRTLNDQPVLLYL
RQM10143.1	Peronospora effusa	MLKNVLFHEQQRRQLKATDSDKALFGYRRAILTKAPSRFDFHATEFEYNRISDQDVRDLLDCLFANDPAVASSVVCRSSTEPITLPMQAMLSENTRDPPFYLQRCTPGHFQQHQDPPTHANHNVGAVSNLVHGANVVNDTASAAPRRTATSRRAAPSEDRPFACPVPSCGGRFHRKFTLHEHLKTHTGEQPHQCPVAECGKRFSTSGNLARHRKLHAMRKISCPAAHCTRVFTSREKLVPHLKVHLARTPHTCDFSGCGKTFSTAGNLTRHRRTQHSAGPSIRQEVVPVLQGPMTTLPRPKFEFPGRIAPPPTGSLPMRGLLWSPQPPVEHPPQQRILESDVQDLFDCLFVENAQAAAAAAAQGHHNVSIIRDRLPKLDLQRENRAPQHSHSHAPYLTA…
RLN61862.1	Phytophthora kernoviae	MTSRKSIQIVTMNNIENEVAAPAAAPAASSPASSQERERPFQCPVPSCNGRFQRKFTLREHMKTHTGEKPYQCAIRSCAKRFSTSGNLARHRRLHLLKKLECPVEGCTRIFTKSEKLARHLQNHLGSVAHICVVEGCGKTFSTAGNLTRHLRTQHPPGAVAAARAAAPPQLRAPLARPSPLSVAEYAPWTISNNSEQTMNFTQSNNDNVSDHEILDVLQCLFVDENAAAAAAAASSEQSQEQYRLQNDQPVLLYL
TDH69359.1	Bremia lactucae	MDLLKTSDTAAIKAPIPERERPFQCPVPSCHGRFQRKFTLREHMKTHTGEKPYQCAIRSCAKRFSTSGNLARHRRLHLLKKLECPVDGCTRIFTKSEKLARHLQNHLGSVAHICVVEGCGKTFSTAGNLTRHLRTQHPPGAVAAARAAAPSYAQGLHARPSPLSVSDYTLWSVSSNGYSEHHACVPNAANVSDHEILDVLQCLFVDECIPSSSSPGPRAQPQEQYRLQVDQPVLLYL
KUF83754.1	Phytophthora nicotianae	MDHIKTTVAAPTATAAPAAAPAPTQERERPFQCPVPSCNGRFQRKFTLREHMKTHTGEKPYQCAIRSCAKRFSTSGNLARHRRLHLLKKLECPVEGCTRIFTKSEKLARHLQNHLGSVAHICVVEGCGKTFSTAGNLTRHLRTQHPPGAVAAARAAAPPQLRAPLARPSPLSVAEYAPWSMSTVSTATTTVSPAEQSISVPQAANVSDHEILDVLQCLFVDENPGPVPPSERPARAAVPLSTCSRAIISTGLVILHVRYFLTTRYSVFVLSVDMGCSPCRTHHKAKVVESFSRHRHPALSMQQVSEGGSVCYMDYKNTQTATNVSTVPVGLEWFNSDCSAPYVPRRSHPCVSAKGGFIWARSVTWRDEVSKLHDQCHEVLDAANLDMDMDGHAQSSGST…
OWZ17726.1	Phytophthora megakarya	MKTHTGEKPYQCAIRSCAKRFSTSGNLARHRRLHLLKKLECPVEGCTRIFTKSEKLARHLQNHLGSVAHICVVEGCGKTFSTAGNLTRHLRTQHPPGAVAAARAAAPPQLRAPLARPSPLSVAEYAPWSMSTTATTTSSVAEQNVSVPQAANVSDHEILDVLQCLFVDENPAASAPVDQSHDQYRLQNDQPVLLYL
POM59115.1	Phytophthora palmivora var. palmivora	CTRIFTKSEKLARHLQNHLGSVAHICVVEGCGKTFSTAGNLTRHLRTQHPPGAVAAARAAAPPQLRAPLARPSPLSIAEYAPWSMSTTSTTTTSVAEQNVSVPQAANVSDHEILDVLQCLFVDENPAVSAPIDQSQDQYRVQNDQPVLLYL
KAF1314620.1	Globisporangium splendens	MMPTSEPQVASSFAYDEQERKVEKECPLPRERTFICPEPDCNQRFHRKFTLREHLKTHTGERPYECTIPTCGKRFSTSGNLARHRRLHAMKNLACPDPDCTRVFTKQIKLERHIRVHMGSAAYACTVSGCTKTFSTSGNLTRHMRTQHRVQKIPAAGVTLPSLKGRHDIVGVSPLAAYYHHHRQSQSAHAGAGAWTAPPSLPTVPAVNAEGVHDHDLIDLLQCLFVEEASQPGALAAEPMHRRQEQQLHQYQLSRPESPRQSQHREYEQQRPHNFTMYF
