# Supplementary material for: Identification of a C2H2 Transcription Factor (PsCZF3) Associated with RxLR Effectors and Carbohydrate-Active Enzymes in Phytophthora sojae Based on WGCNA
Source: J Fungi (Basel). 2022 Sep 22;8(10):998. doi: 10.3390/jof8100998 (PMC9605361; doi:10.3390/jof8100998)
Supplement: Supplementary file 1 [file jof-08-00998-s001.zip › Supplementary Table S5.xls]

## Sheet: Sheet1
Table S5 Protein-coding genes correlated with PsCZF3
Gene ID	Secreted Protein	Effector	Carbohydrate metabolism	Oxidoreductase -related	Transporter	Proteasetein kinase	Trancription factor
PHYSODRAFT_561641	Yes	Jacalin-like lectin
PHYSODRAFT_246397	Yes	NLP
PHYSODRAFT_255972	Yes	NLP
PHYSODRAFT_336498	Yes	NLP
PHYSODRAFT_365942	Yes	NLP
PHYSODRAFT_423056	Yes	NLP
PHYSODRAFT_504553	Yes	NLP
PHYSODRAFT_514298	Yes	NLP
PHYSODRAFT_526832	Yes	NLP
PHYSODRAFT_482381	Yes	Protease		YES
PHYSODRAFT_248097	Yes	Protease
PHYSODRAFT_341753	Yes	Protease
PHYSODRAFT_469077	Yes	Protease
PHYSODRAFT_531224	Yes	Protease
PHYSODRAFT_531425	Yes	Protease
PHYSODRAFT_532115	Yes	Protease
PHYSODRAFT_532326	Yes	Protease
PHYSODRAFT_532438	Yes	Protease
PHYSODRAFT_536296	Yes	Protease
PHYSODRAFT_566203	Yes	Protease
PHYSODRAFT_284432 (PsAvh286)	Yes	RXLR
PHYSODRAFT_284479 (PsAvh180)	Yes	RXLR
PHYSODRAFT_285101 (PsAvh155)	Yes	RXLR
PHYSODRAFT_285264 (PsAvh114)	Yes	RXLR
PHYSODRAFT_285308 (PsAvh307)	Yes	RXLR
PHYSODRAFT_285703 (PsAvh158)	Yes	RXLR
PHYSODRAFT_285707 (PsAvh160)	Yes	RXLR
PHYSODRAFT_285733 (PsAvh264)	Yes	RXLR
PHYSODRAFT_285869 (PsAvh188)	Yes	RXLR
PHYSODRAFT_286058 (PsAvh181)	Yes	RXLR
PHYSODRAFT_286087 (PsAvh168)	Yes	RXLR
PHYSODRAFT_286129 (PsAvr3c)	Yes	RXLR
PHYSODRAFT_286219 (PsAvh163)	Yes	RXLR
PHYSODRAFT_286322 (PsAvh350)	Yes	RXLR
PHYSODRAFT_286740 (PsAvh97)	Yes	RXLR
PHYSODRAFT_286791 (PsAvh212)	Yes	RXLR
PHYSODRAFT_288440 (PsAvr3a)	Yes	RXLR
PHYSODRAFT_288796 (PsAvh167)	Yes	RXLR
PHYSODRAFT_297137 (PsSNEL2)	Yes	RXLR
PHYSODRAFT_323993 (PsAvh223)	Yes	RXLR
PHYSODRAFT_353461 (PsAvh194)	Yes	RXLR
PHYSODRAFT_354447 (PsAvh172)	Yes	RXLR
PHYSODRAFT_354752 (PsAvh270)	Yes	RXLR
PHYSODRAFT_354918 (PsAvh464)	Yes	RXLR
PHYSODRAFT_355885 (PsAvh288)	Yes	RXLR
Avh1b-109	Yes	RXLR
Avh1b-111	Yes	RXLR
Avh1b-113	Yes	RXLR
Avh1b-15	Yes	RXLR
Avh1b-17	Yes	RXLR
Avh1b-25	Yes	RXLR
Avh1b-41	Yes	RXLR
Avh1b-6	Yes	RXLR
Avh1b-64	Yes	RXLR
Avh1b-95	Yes	RXLR
PHYSODRAFT_530818	Yes	SCP
PHYSODRAFT_340332	Yes	YxSL
PHYSODRAFT_375794	Yes	YxSL
PHYSODRAFT_343128	Yes		CE10
PHYSODRAFT_488092	Yes		CE12
PHYSODRAFT_245865	Yes		CE8
PHYSODRAFT_519234	Yes		GH10
PHYSODRAFT_527497	Yes		GH10
PHYSODRAFT_538740	Yes		GH105
PHYSODRAFT_260883	Yes		GH12
PHYSODRAFT_338074	Yes		GH12
PHYSODRAFT_526174	Yes		GH17
PHYSODRAFT_508773	Yes		GH28
PHYSODRAFT_509867	Yes		GH28
PHYSODRAFT_337991	Yes		GH3
PHYSODRAFT_337994	Yes		GH3
PHYSODRAFT_518366	Yes		GH3
PHYSODRAFT_517749	Yes		GH30
PHYSODRAFT_297111	Yes		GH7
PHYSODRAFT_529965	Yes		GH72
PHYSODRAFT_467340	Yes		GH81
PHYSODRAFT_536186	Yes		GT31
PHYSODRAFT_262301	Yes		PL1
PHYSODRAFT_371911	Yes		PL1
PHYSODRAFT_510956	Yes		PL1
PHYSODRAFT_520929	Yes		PL1
PHYSODRAFT_365081	Yes		PL3
PHYSODRAFT_488675	Yes		PL3
PHYSODRAFT_489271	Yes		PL3
PHYSODRAFT_494837	Yes		PL3
PHYSODRAFT_285870	Yes
PHYSODRAFT_530874	Yes
PHYSODRAFT_536084	Yes
PHYSODRAFT_246246	Yes
PHYSODRAFT_248866	Yes
PHYSODRAFT_251391	Yes
PHYSODRAFT_255692	Yes
PHYSODRAFT_260701	Yes
PHYSODRAFT_293234	Yes
PHYSODRAFT_299049	Yes
PHYSODRAFT_306069	Yes
PHYSODRAFT_306949	Yes
PHYSODRAFT_313324	Yes
PHYSODRAFT_319425	Yes
PHYSODRAFT_327333	Yes
PHYSODRAFT_333263	Yes
PHYSODRAFT_335843	Yes
PHYSODRAFT_339117	Yes
PHYSODRAFT_343410	Yes
PHYSODRAFT_344228	Yes
PHYSODRAFT_347674	Yes
PHYSODRAFT_361972	Yes
PHYSODRAFT_409157	Yes
PHYSODRAFT_418477	Yes
PHYSODRAFT_420139	Yes
PHYSODRAFT_451139	Yes
PHYSODRAFT_460598	Yes
PHYSODRAFT_466670	Yes
PHYSODRAFT_467435	Yes
PHYSODRAFT_474098	Yes
PHYSODRAFT_475909	Yes
PHYSODRAFT_476002	Yes
PHYSODRAFT_476079	Yes
PHYSODRAFT_476693	Yes
PHYSODRAFT_486124	Yes
PHYSODRAFT_486896	Yes
PHYSODRAFT_488713	Yes
PHYSODRAFT_492736	Yes
PHYSODRAFT_493673	Yes
PHYSODRAFT_496176	Yes
PHYSODRAFT_502234	Yes
PHYSODRAFT_505323	Yes
PHYSODRAFT_505681	Yes
PHYSODRAFT_506357	Yes
PHYSODRAFT_508399	Yes
PHYSODRAFT_514939	Yes
PHYSODRAFT_518590	Yes
PHYSODRAFT_518621	Yes
PHYSODRAFT_548876	Yes
PHYSODRAFT_555718	Yes
PHYSODRAFT_471301			GH16
PHYSODRAFT_434567			PL1
PHYSODRAFT_473674				YES
PHYSODRAFT_479844				YES
PHYSODRAFT_482248				YES
PHYSODRAFT_501339				YES
PHYSODRAFT_517195				YES
PHYSODRAFT_288600					ABC transporter
PHYSODRAFT_527247					ABC transporter
PHYSODRAFT_257226					Amino Acid/Auxin Permease (AAAP) Family
PHYSODRAFT_346916					Amino Acid/Auxin Permease (AAAP) Family
PHYSODRAFT_533972					Amino Acid/Auxin Permease (AAAP) Family
PHYSODRAFT_248487					Folate-Biopterin Transporter (FBT) Family
PHYSODRAFT_321958					Folate-Biopterin Transporter (FBT) Family
PHYSODRAFT_507393					Folate-Biopterin Transporter (FBT) Family
PHYSODRAFT_508292					Folate-Biopterin Transporter (FBT) Family
PHYSODRAFT_255250					Glycoside-Pentoside-Hexuronide (GPH):Cation Symporter Family
PHYSODRAFT_337522						YES
PHYSODRAFT_418557						YES
PHYSODRAFT_353615							C2H2-type ZFP transcription factor
PHYSODRAFT_286006							Zinc finger, C3HC4-type (RING finger) protein
PHYSODRAFT_251338
PHYSODRAFT_251626
PHYSODRAFT_252373
PHYSODRAFT_286472
PHYSODRAFT_288707
PHYSODRAFT_297954
PHYSODRAFT_298302
PHYSODRAFT_301356
PHYSODRAFT_317810
PHYSODRAFT_332832
PHYSODRAFT_335022
PHYSODRAFT_337060
PHYSODRAFT_341199
PHYSODRAFT_353350
PHYSODRAFT_360742
PHYSODRAFT_420517
PHYSODRAFT_440880
PHYSODRAFT_450687
PHYSODRAFT_475934
PHYSODRAFT_478972
PHYSODRAFT_479549
PHYSODRAFT_482415
PHYSODRAFT_487156
PHYSODRAFT_490869
PHYSODRAFT_493683
PHYSODRAFT_495152
PHYSODRAFT_497378
PHYSODRAFT_506431
PHYSODRAFT_507187
PHYSODRAFT_507425
PHYSODRAFT_508670
PHYSODRAFT_510673
PHYSODRAFT_510988
PHYSODRAFT_515587
PHYSODRAFT_517998
PHYSODRAFT_520811
PHYSODRAFT_522535
PHYSODRAFT_533879
PHYSODRAFT_554510
PHYSODRAFT_558605
PHYSODRAFT_560508
PHYSODRAFT_561576
